# Supplementary material for: Antibiotics Impact the Cytotoxicity and Cytopathic Effect of Helicobacter pylori Extracellular Vesicles Against Gastric Cells
Source: Int J Mol Sci. 2025 Oct 26;26(21):10399. doi: 10.3390/ijms262110399 (PMC12607952; doi:10.3390/ijms262110399)
Supplement: Supplementary file 1 [file ijms-26-10399-s001.zip]

Archive with 1 entries (1 files):
- ijms-3895738-supplementary.pdf
